# Supplementary material for: Dashing Growth Curves: a web application for rapid and interactive analysis of microbial growth curves
Source: BMC Bioinformatics. 2024 Feb 12;25:67. doi: 10.1186/s12859-024-05692-y (PMC10863085; doi:10.1186/s12859-024-05692-y)
Supplement: Supplementary file 1 — Additional file 1. Quality control fitting errors. [file 12859_2024_5692_MOESM1_ESM.xlsx]

## Sheet: Sheet1
Supplementary Data 1: fitting errors
Logstic Model
Without Noise
parameter	average_relative_error_logistic_model
N0	0
A	0
mu_max	0
l	0
With Noise
parameter	average_relative_error_logistic_model
N0	0.0366
A	0.0227
mu_max	0.0655
l	0.0025
Gompertz Model
Without Noise
parameter	average_relative_error_gompertz_model
N0	0
A	0
mu_max	0
l	0
With Noise
parameter	average_relative_error_gompertz_model
N0	0.0411
A	0.0238
mu_max	0.0708
l	0.0025
